# Supplementary material for: Papillary tumor of the pineal region: analysis of DNA methylation profiles and clinical outcomes in 76 cases
Source: Acta Neuropathol Commun. 2024 Jul 16;12:117. doi: 10.1186/s40478-024-01781-4 (PMC11251120; doi:10.1186/s40478-024-01781-4)
Supplement: Supplementary file 2 — Additional file 2: Supplementary data including Table S1: sample list and their clinical information, Table S2: promoter methylation results, and Table S3: chromosomal copy number variation results. [file 40478_2024_1781_MOESM2_ESM.xlsx]

## Sheet: TableS1
Sample	idat	Primary_study	material_prediction	Platform_methy	Center_methy	Accession_methy	Location_site	Imaging notes provided	Diagnosis.provided	classifierv12b6.subclass	classifierv12b6.subclass.score	Age	Sex	OS_months	OS_status	PFS_months	PFS_status	MeanMethylation	Methylation.PC1	Methylation.PC2	Methylation.UMAP1	Methylation.UMAP2	Subtype
AB19	204957740149_R07C01	NIH	FFPE	HumanMethylationEPIC	NIH	NIH	Pineal region	Complex cystic and solid partially hemorrhagic mass centered in the pineal region with accompanying obstructive supratentorial ventriculomegaly and increased pressure.	Neoplasm with papillary features	PTPR_B	0.991341	9	M	4	1	2	1	0.502787	-1.54226	-3.04315	-6.09585	-2.96978	PTPR-B2
AB29	204957740008_R06C01	NIH	FFPE	HumanMethylationEPIC	NIH	NIH	Pineal region	Partly enhancing solid and circumscribed mass, 1.6 cm	Papillary tumor of the pineal region	PTPR_A	0.94775	39	M	12	0	12	0	0.534435	-0.0434278	-10.1282	-4.23174	-2.6638	NA
AO93	205379750119_R04C01	NIH	FFPE	HumanMethylationEPIC	NIH	NA	Pineal region	3 cm hetreogeneously enhancing, partially diffusion restricting lesion in pineal gland with small cystic foci and mass effect on cerberal aqueduct	Papillary tumor of the pineal region	PTPR_B	0.984631	7	M	24	0	24	0	0.502383	-2.20056	-11.0425	-5.43649	-3.46715	PTPR-B2
BA83	205624890031_R03C01	NIH	FFPE	HumanMethylationEPIC	NIH	NIH	Pineal region	Heterogeneous enhancing lobulated centrally necrotic pineal mass	Papillary tumor of the pineal region	PTPR_A	1	39	F	22	0	22	0	0.473791	27.5998	-0.126595	21.4786	4.56269	PTPR-A
BT01	206103240067_R03C01	NIH	FFPE	HumanMethylationEPIC	NIH	NIH	Pineal region	.	Papillary neoplasm	PTPR_B	0.999619	10	F	NA	NA	NA	NA	0.505833	-1.52905	5.61558	-9.52561	0.349698	PTPR-B1
BX20	206095950176_R05C01	NIH	FFPE	HumanMethylationEPIC	NIH	NIH	Third ventricle	Lobular, mildly enhancing pineal region mass	Papillary tumor of pineal region, CNS WHO grade 3, clinically residual/recurrent	PTPR_B	0.999868	44	F	65	0	65	1	0.536501	-9.79074	-12.3953	-4.81597	-3.32044	PTPR-B2
CB63	206382220143_R04C01	NIH	FFPE	HumanMethylationEPIC	NIH	NIH	Third ventricle	.	High grade neuroepithelial neoplasm	PTPR_B	0.999385	42	F	NA	NA	NA	NA	0.484641	-8.47653	-3.89889	-6.13621	-2.15337	PTPR-B2
CF35	206382220020_R07C01	NIH	FFPE	HumanMethylationEPIC	NIH	NIH	Tectal/pineal region tumor	Enhancing tectal lesion	Low-grade neuroepithelial tumor	PTPR_A	1	54	F	NA	NA	NA	NA	0.492652	28.9738	-1.4544	21.5941	4.33864	PTPR-A
CJ17	206382220018_R06C01	NIH	FFPE	HumanMethylationEPIC	NIH	NIH	Pineal region	.	Recurrent pineal parenchymal tumor of intermediate differentiation	PTPR_B	0.999953	57	F	NA	NA	NA	NA	0.492449	-12.2079	-4.30362	-5.7901	-1.89524	PTPR-B2
CN35	206537460020_R02C01	NIH	FFPE	HumanMethylationEPIC	NIH	NIH	Posterior fossa	.	High-grade neuroepithelial tumor, possible ependymoma	PTPR_B	0.999551	1.17	M	NA	NA	NA	NA	0.48523	-4.9212	0.396482	-7.00922	-3.04771	PTPR-B2
DB32	206699910146_R02C01	NIH	FFPE	HumanMethylationEPIC	NIH	NIH	Pineal region	.	Papillary tumor of pineal region	PTPR_B	0.999998	32	F	NA	NA	NA	NA	0.529216	-14.0914	7.74357	-10.0497	-0.901971	PTPR-B1
DIA_0262	GSM2941194_3999078159_R06C02	PMID: 29539639	FFPE	HumanMethylation450	DKFZ	GSE109381	Pineal region, brainstem, tectum	.	Papillary tumor of the pineal region	PTPR_A	1	47	M	NA	NA	NA	NA	0.482488	30.4917	0.982214	20.9189	5.44053	PTPR-A
DIA_1016	GSM2940847_200325530103_R06C02	PMID: 29539639	FFPE	HumanMethylation450	DKFZ	GSE109381	Pineal region	.	Papillary tumor of the pineal region	PTPR_B	0.995265	14	F	NA	NA	NA	NA	0.477503	-3.01717	11.4427	-9.73125	1.06957	PTPR-B1
DKFZ_PTPR1	204001300096_R02C01	NIH	FFPE	HumanMethylationEPIC	DKFZ	DKFZ	NA	.	Papillary tumor of the pineal region	PTPR_B	0.908081	26	M	NA	NA	NA	NA	0.497356	1.71862	13.3935	-10.1643	0.897916	PTPR-B1
DKFZ_PTPR2	204361730066_R03C01	NIH	FFPE	HumanMethylationEPIC	DKFZ	DKFZ	NA	.	Papillary tumor of the pineal region	PTPR_B	0.999932	16	F	NA	NA	NA	NA	0.511856	-13.2185	-4.73217	-6.039	-1.79752	PTPR-B2
DKFZ_PTPR3	206184840174_R03C01	NIH	FFPE	HumanMethylationEPIC	DKFZ	DKFZ	NA	.	Papillary tumor of the pineal region	PTPR_B	0.999867	2	M	NA	NA	NA	NA	0.513895	-2.48065	-5.80266	-6.16577	-3.14723	PTPR-B2
DP18	207019360120_R06C01	NIH	FFPE	HumanMethylationEPIC	NIH	NIH	Pineal region	.	Pineal parenchymal tumor	PTPR_A	1	46	M	NA	NA	NA	NA	0.493225	28.1287	-0.747698	21.6191	4.45243	PTPR-A
DU68	207278070129_R04C01	NIH	FFPE	HumanMethylationEPIC	NIH	NIH	Pineal region	.	Papillary tumor of the pineal region, WHO grade 2	PTPR_A	1	29	M	NA	NA	NA	NA	0.49726	27.575	-0.750186	21.5085	4.67793	PTPR-A
DW29	207278070067_R08C01	NIH	FFPE	HumanMethylationEPIC	NIH	NIH	Pineal region	.	Epithelioid neoplasm with overlapping features between ependymoma and papillary tumor of the pineal region	PTPR_A	0.967238	23	F	NA	NA	NA	NA	0.515201	23.8462	-1.8134	20.6441	4.38005	PTPR-A
EP50	207310410078_R01C01	NIH	FFPE	HumanMethylationEPIC	NIH	NIH	Third ventricle	.	Pineal tumor vs. papillary tumor of the pineal region	PTPR_A	1	52	F	NA	NA	NA	NA	0.486072	27.0893	-0.593022	20.8237	4.62757	PTPR-A
ER46	207429040084_R07C01	NIH	FFPE	HumanMethylationEPIC	NIH	NIH	Pineal region	.	Papillary tumor of the pineal region	PTPR_A	0.999999	28	F	NA	NA	NA	NA	0.483392	28.1976	-2.02978	21.7561	4.70346	PTPR-A
FA62	207534240155_R02C01	NIH	FFPE	HumanMethylationEPIC	NIH	NIH	Pineal region	.	Papillary tumor of the pineal region	PTPR_B	0.99996	12	M	NA	NA	NA	NA	0.482853	-2.56044	12.6176	-9.88402	0.626045	PTPR-B1
GSM6629398	GSM6629398_201530490051_R07C01	GSE215240	FFPE	HumanMethylationEPIC	DKFZ	GSE215242	Third ventricle	.	Papillary tumor of pineal region (PTPR)	PTPR_B	0.999999	10	M	NA	NA	NA	NA	0.545185	-16.7319	3.44149	-10.0081	-1.67816	PTPR-B1
GSM6629574	GSM6629574_201533480031_R05C01	GSE215240	FFPE	HumanMethylationEPIC	DKFZ	GSE215411	Pineal region	.	Papillary tumor of pineal region (PTPR)	PTPR_B	0.999993	14	F	NA	NA	NA	NA	0.504004	-6.08189	-5.73366	-5.63336	-2.8822	PTPR-B2
GSM6629799	GSM6629799_200091640086_R04C01	GSE215240	FFPE	HumanMethylation450	DKFZ	GSE215625	Cerebellum	.	Ependymoma, WHO grade III	PTPR_B	0.999953	1	M	NA	NA	NA	NA	0.507124	-4.23012	-1.44088	-6.68673	-2.94778	PTPR-B2
GSM7017586	GSM7017586_203755070086_R07C01	PMID:36734226	FFPE	HumanMethylationEPIC	Charit√© - Universit√§tsmedizin Berlin	GSE224218	Supratentorial	.	Ependymoma (WHO grade II)	PTPR_B	0.999963	55	F	NA	NA	NA	NA	0.508807	-16.0742	-11.7749	-5.58985	-2.06621	PTPR-B2
GSM7017630	GSM7017630_203774250049_R04C01	PMID:36734226	FFPE	HumanMethylationEPIC	Charit√© - Universit√§tsmedizin Berlin	GSE224218	Supratentorial	.	Ependymoma (WHO grade II)	PTPR_A	1	48	M	NA	NA	NA	NA	0.489751	27.1904	-0.318515	21.2441	4.90828	PTPR-A
MT1322	207429040118_R05C01	NIH	FFPE	HumanMethylationEPIC	NIH	NIH	Brain	.	Papillary tumor of the pineal region	PTPR_B	0.999932	49	M	181 (outlier)	0 (outlier)	181 (outlier)	0 (outlier)	0.521066	-14.3103	-10.9621	-4.76874	-2.58263	PTPR-B2
MT1323	207429040118_R06C01	NIH	FFPE	HumanMethylationEPIC	NIH	NIH	Brain	.	Papillary tumor of the pineal region	PTPR_B	0.99992	36	F	178 (outlier)	0 (outlier)	178 (outlier)	0 (outlier)	0.517681	-11.5463	-11.9871	-4.42621	-2.90601	PTPR-B2
MT1324	207429040118_R07C01	NIH	FFPE	HumanMethylationEPIC	NIH	NIH	Brain	.	Papillary tumor of the pineal region	PTPR_A	0.998317	55	F	101	0	42	1	0.48675	25.8618	0.872753	20.9825	4.26881	PTPR-A
MT1327	207019370033_R07C01	NIH	FFPE	HumanMethylationEPIC	NIH	NIH	NA	.	Papillary tumor of pineal region	PTPR_B	0.999224	27	M	63	1	63	1	0.475465	0.764613	13.5214	-10.0162	0.813193	PTPR-B1
MT1328	207019370033_R08C01	NIH	FFPE	HumanMethylationEPIC	NIH	NIH	NA	.	Papillary tumor of pineal region	PTPR_B	0.999917	56	M	41	0	41	0	0.505607	-3.42709	-7.54855	-5.96572	-3.01421	PTPR-B2
MX1347	207831660066_R05C01	NIH	FFPE	HumanMethylationEPICv2	NIH	NIH	NA	.	Papillary tumor of the pineal region	PTPR_B	0.955074	62	F	106	0	20	1	0.532462	-7.31005	-14.9294	-4.43005	-3.12842	PTPR-B2
MX1348	207831660066_R06C01	NIH	FFPE	HumanMethylationEPICv2	NIH	NIH	NA	.	Papillary tumor of the pineal region	PTPR_A	0.999738	42	M	11	0	11	0	0.475682	27.7444	-0.352579	20.9633	5.11645	PTPR-A
AR17	203723190036_R01C01	NIH	FFPE	HumanMethylationEPIC	NIH	NIH	NA	.	Astroblastoma	PTPR_A	1	58	M	122	0	122	0	0.478437	28.6108	0.227428	21.1306	4.84133	PTPR-A
PTPR_A_01	GSM2403929_9305651046_R05C01	PMID: 29539639	FFPE	HumanMethylation450	DKFZ	GSE109381	Pineal region	.	Papillary tumor of the pineal region	PTPR_A	1	10	F	133	1	69	1	0.491843	15.0361	-0.677418	20.2135	4.58313	PTPR-A
PTPR_A_02	GSM2405534_3998909063_R03C02	PMID: 29539639	FFPE	HumanMethylation450	DKFZ	GSE109381	Pineal region	.	Papillary tumor of the pineal region	PTPR_A	1	14	F	NA	NA	NA	NA	0.507061	16.2171	-3.57931	20.196	4.58361	PTPR-A
PTPR_A_03	GSM2404762_9829119072_R05C02	PMID: 29539639	FFPE	HumanMethylation450	DKFZ	GSE109381	Pineal region	.	Papillary tumor of the pineal region	PTPR_A	1	29	F	NA	NA	NA	NA	0.470931	28.1414	1.34665	20.9678	5.26616	PTPR-A
PTPR_A_04	GSM2403926_9305651046_R03C01	PMID: 29539639	FFPE	HumanMethylation450	DKFZ	GSE109381	Pineal region	.	Papillary tumor of the pineal region	PTPR_A	1	35	M	178	1	112	0	0.507597	23.3073	-1.36691	20.3247	4.99547	PTPR-A
PTPR_A_05	GSM2403921_9305651046_R04C02	PMID: 29539639	FFPE	HumanMethylation450	DKFZ	GSE109381	Pineal region	.	Papillary tumor of the pineal region	PTPR_A	0.999997	36	F	163 (outlier)	0 (outlier)	153 (outlier)	1 (outlier)	0.484816	27.1662	1.86332	20.6231	5.42481	PTPR-A
PTPR_A_06	GSM2403925_9305651050_R02C01	PMID: 29539639	FFPE	HumanMethylation450	DKFZ	GSE109381	Pineal region	.	Papillary tumor of the pineal region	PTPR_A	0.642872	46	F	53	0	53	0	0.482799	17.3131	1.84621	20.0555	4.49278	PTPR-A
PTPR_A_07	GSM2404440_9420867051_R03C02	PMID: 29539639	FFPE	HumanMethylation450	DKFZ	GSE109381	Pineal region	.	Papillary tumor of the pineal region	PTPR_A	1	48	F	NA	NA	NA	NA	0.490681	24.6319	0.0841926	20.1877	5.12211	PTPR-A
PTPR_A_08	GSM2403922_9305651050_R05C01	PMID: 29539639	FFPE	HumanMethylation450	DKFZ	GSE109381	Pineal region	.	Papillary tumor of the pineal region	PTPR_A	1	63	M	35	0	35	0	0.488519	24.6074	0.620006	20.4385	5.28693	PTPR-A
PTPR_B_01	GSM2403199_6929806038_R05C02	PMID: 29539639	Frozen	HumanMethylation450	DKFZ	GSE109381	Pineal region	.	Papillary tumor of the pineal region	PTPR_B	0.999991	5	M	NA	NA	NA	NA	0.502692	-11.1055	-2.94973	-6.36188	-1.89524	PTPR-B2
PTPR_B_02	GSM2405018_9969477061_R01C02	PMID: 29539639	FFPE	HumanMethylation450	DKFZ	GSE109381	Pineal region	.	Papillary tumor of the pineal region	PTPR_B	0.999978	8	M	NA	NA	NA	NA	0.493146	-9.19492	4.77377	-9.6441	-0.630656	PTPR-B1
PTPR_B_03	GSM2405020_9969477063_R06C01	PMID: 29539639	FFPE	HumanMethylation450	DKFZ	GSE109381	Pineal region	.	Papillary tumor of the pineal region	PTPR_B	0.99999	10	M	NA	NA	NA	NA	0.52952	-21.8665	6.3244	-10.4798	-1.69018	PTPR-B1
PTPR_B_04	GSM2405019_9969477063_R02C01	PMID: 29539639	FFPE	HumanMethylation450	DKFZ	GSE109381	Pineal region	.	Papillary tumor of the pineal region	PTPR_B	0.999995	11	M	NA	NA	NA	NA	0.493043	-5.202	14.1842	-9.9257	0.322068	PTPR-B1
PTPR_B_05	GSM2402990_6929689149_R01C02	PMID: 29539639	Frozen	HumanMethylation450	DKFZ	GSE109381	Pineal region	.	Papillary tumor of the pineal region	PTPR_B	0.999971	12	F	NA	NA	NA	NA	0.535322	-6.30129	-11.9532	-5.09897	-3.39296	PTPR-B2
PTPR_B_06	GSM2404011_9340996008_R04C01	PMID: 29539639	FFPE	HumanMethylation450	DKFZ	GSE109381	Pineal region	.	Papillary tumor of the pineal region	PTPR_B	0.999968	12	F	NA	NA	NA	NA	0.490283	-2.20057	-3.25328	-5.88172	-3.62873	PTPR-B2
PTPR_B_07	GSM2404629_9741950023_R06C02	PMID: 29539639	FFPE	HumanMethylation450	DKFZ	GSE109381	Pineal region	.	Papillary tumor of the pineal region	PTPR_B	0.999965	15	F	NA	NA	NA	NA	0.496045	-5.19181	10.0267	-9.72618	0.00237838	PTPR-B1
PTPR_B_08	GSM2403930_9305651046_R04C01	PMID: 29539639	FFPE	HumanMethylation450	DKFZ	GSE109381	Pineal region	.	Papillary tumor of the pineal region	PTPR_B	0.999977	18	F	93	0	6	1	0.501017	-0.877419	12.5585	-10.0173	0.489122	PTPR-B1
PTPR_B_09	GSM2405367_3999834062_R06C01	PMID: 29539639	FFPE	HumanMethylation450	DKFZ	GSE109381	Pineal region	.	Papillary tumor of the pineal region	PTPR_B	0.999989	19	F	NA	NA	NA	NA	0.508273	-2.16264	12.3609	-9.89509	0.208572	PTPR-B1
PTPR_B_10	GSM2403924_9305651050_R03C01	PMID: 29539639	FFPE	HumanMethylation450	DKFZ	GSE109381	Pineal region	.	Papillary tumor of the pineal region	PTPR_B	0.999995	19	F	38	0	5	1	0.522982	-15.0451	-11.2447	-4.52709	-2.99771	PTPR-B2
PTPR_B_11	GSM2405083_9969477111_R01C01	PMID: 29539639	Frozen	HumanMethylation450	DKFZ	GSE109381	Pineal region	.	Papillary tumor of the pineal region	PTPR_B	1	20	M	NA	NA	NA	NA	0.528365	-20.6622	7.59828	-10.336	-1.53821	PTPR-B1
PTPR_B_12	GSM2403934_9305651046_R06C02	PMID: 29539639	FFPE	HumanMethylation450	DKFZ	GSE109381	Pineal region	.	Papillary tumor of the pineal region	PTPR_B	0.99998	28	F	77	0	77	0	0.532274	-11.8477	7.56233	-10.0792	-1.17228	PTPR-B1
PTPR_B_13	GSM2403920_9305651050_R02C02	PMID: 29539639	FFPE	HumanMethylation450	DKFZ	GSE109381	Pineal region	.	Papillary tumor of the pineal region	PTPR_B	1	36	F	77	1	29	1	0.53439	-20.6901	-10.3924	-4.70037	-2.07943	PTPR-B2
PTPR_B_14	GSM2403927_9305651050_R06C01	PMID: 29539639	FFPE	HumanMethylation450	DKFZ	GSE109381	Pineal region	.	Papillary tumor of the pineal region	PTPR_B	0.999999	36	F	56	0	56	0	0.51546	-17.2738	11.7437	-10.4851	-0.749853	PTPR-B1
PTPR_B_15	GSM2403704_9007225003_R04C01	PMID: 29539639	FFPE	HumanMethylation450	DKFZ	GSE109381	Pineal region	.	Papillary tumor of the pineal region	PTPR_B	0.996631	37	M	NA	NA	NA	NA	0.532344	-13.3422	4.0902	-10.4261	-1.34736	PTPR-B1
PTPR_B_16	GSM2404522_9444375114_R03C01	PMID: 29539639	FFPE	HumanMethylation450	DKFZ	GSE109381	Third ventricle	.	Papillary tumor of the pineal region	PTPR_B	0.999999	39	M	NA	NA	NA	NA	0.515397	-18.7065	4.7994	-9.86257	-1.57905	PTPR-B1
PTPR_B_17	GSM2403932_9305651046_R02C02	PMID: 29539639	FFPE	HumanMethylation450	DKFZ	GSE109381	Pineal region	.	Papillary tumor of the pineal region	PTPR_B	0.999978	44	M	32	0	32	0	0.514373	-1.4349	-7.43493	-5.87322	-3.44588	PTPR-B2
PTPR_B_18	GSM2403931_9305651046_R06C01	PMID: 29539639	FFPE	HumanMethylation450	DKFZ	GSE109381	Pineal region	.	Papillary tumor of the pineal region	PTPR_B	0.999999	45	F	95	1	52	1	0.511652	-15.8715	17.2844	-10.4834	-0.351727	PTPR-B1
PTPR_B_19	GSM2403933_9305651050_R01C02	PMID: 29539639	FFPE	HumanMethylation450	DKFZ	GSE109381	NA	.	Papillary tumor of the pineal region	PTPR_B	0.999936	46	M	NA	NA	NA	NA	0.515226	-15.9123	-5.79917	-4.94432	-1.88079	PTPR-B2
PTPR_B_20	GSM2403928_9305651046_R03C02	PMID: 29539639	FFPE	HumanMethylation450	DKFZ	GSE109381	Pineal region	.	Papillary tumor of the pineal region	PTPR_B	1	52	M	86	1	25	0	0.529746	-17.4565	7.52325	-9.98978	-1.38346	PTPR-B1
PTPR_B_21	GSM2405366_3999834062_R05C01	PMID: 29539639	FFPE	HumanMethylation450	DKFZ	GSE109381	Pineal region	.	Papillary tumor of the pineal region	PTPR_B	0.999998	56	M	NA	NA	NA	NA	0.518406	-15.9974	-5.6607	-5.06124	-1.90863	PTPR-B2
PTPR_B_22	GSM2403923_9305651050_R01C01	PMID: 29539639	FFPE	HumanMethylation450	DKFZ	GSE109381	NA	.	Papillary tumor of the pineal region	PTPR_B	0.999979	42	F	36	1	5	1	0.50862	-22.6933	-7.30917	-5.24544	-1.57297	PTPR-B2
U934	202835130007_R04C01	NIH	FFPE	HumanMethylationEPIC	NIH	NIH	Pineal region	.	Papillary tumor of the pineal region	PTPR_B	0.956434	60	M	NA	NA	NA	NA	0.545515	-10.2891	-12.6867	-4.31787	-2.69063	PTPR-B2
W698	203723050022_R02C01	NIH	FFPE	HumanMethylationEPIC	NIH	NIH	Third ventricle	Acute obstructive hydrocephalus due to a 1.6 x 1.3 x 1.7 cm intraventricular, mildly lobulated, minimally enhancing T2 isointense mass centered in the posterior third ventricle. The mass appears to arise from the posterior wall of third ventricle, abutting the tectal plate and pineal gland. There are small internal cysts and a focus of calcification within the mass.	Papillary tumor of the pineal region	PTPR_B	0.998281	49	M	44	0	44	0	0.503275	-9.13473	-6.04643	-5.79175	-2.38685	PTPR-B2
Y193	204097730029_R07C01	NIH	FFPE	HumanMethylationEPIC	NIH	NIH	Posterior fossa	Heterogenenous, vascular and partially cystic mass 4 x 5 x 3.8 cm arises from floor of 4th ventricle.	High-grade neuroepithelial tumor	PTPR_B	0.998918	1	F	35	0	20	1	0.486945	-3.52544	-0.481771	-6.77614	-2.71169	PTPR-B2
Y253	204071680089_R06C01	NIH	FFPE	HumanMethylationEPIC	NIH	NIH	Pineal region	.	High-grade neuroepithelial tumor	PTPR_B	0.999984	45	M	NA	NA	NA	NA	0.516521	-12.5928	-4.74886	-5.29337	-2.09152	PTPR-B2
Y322	204088140046_R04C01	NIH	FFPE	HumanMethylationEPIC	NIH	NIH	Third ventricle	Pineal lesion , non metastatic	Epithelioid neoplasm with papillary and clear cell features	PTPR_B	0.997643	3	M	NA	NA	NA	NA	0.515917	-0.393192	-10.6353	-5.57464	-3.52415	PTPR-B2
Y327	204088140047_R01C01	NIH	FFPE	HumanMethylationEPIC	NIH	NIH	Pineal region	Mixed cystic and solid lesion in pineal region. Entrapment of 3rd and L lateral ventricle with transependymal flow of CSF. Partial effacement of suprasellar and quadigeminal palte cisterns.	Papillary tumor of the pineal region	PTPR_B	0.99818	51	F	34	0	34	0	0.514574	-8.93141	11.3665	-10.065	-0.36722	PTPR-B1
Y869	204295600156_R05C01	NIH	FFPE	HumanMethylationEPIC	NIH	NIH	Pineal region	Expansive/infiltrative lesion in the cistern of the pineal gland anteriorly involving the midbrain, superiorly to the medial aspect of the thalamus and splenium of the corpus callosum, with imprecise limits, contrast-enhancing, measuring 2.7 x 3.1 x 1.8 cm.	Papillary tumor of the pineal region	PTPR_B	0.999956	52	F	13	0	2	1	0.523074	-16.4765	8.18816	-10.3024	-0.966024	PTPR-B1
Y983	204305120049_R08C01	NIH	FFPE	HumanMethylationEPIC	NIH	NIH	Pineal region	There is a mixed signal lesion with small areas of cystic spaces and T2 and FLAIR hyperintense signal showing heterogeneous enhancement and measuring approximately 1.7 cm in AP dimension, 1.5 cm in transverse dimension and 1.8 cm in craniocaudal dimension.	Papillary tumor of the pineal region	PTPR_B	0.980884	47	F	65	0	7	1	0.498792	-3.32717	-7.21287	-5.63414	-3.05589	PTPR-B2
Z799	204920840052_R02C01	NIH	FFPE	HumanMethylationEPIC	NIH	NIH	Thalamus	Hydrocephalus caused by obstruction secondary to an enhancing mass most compatible with malignancy which arises in the midline of the fourth ventricle and extends to involve the third ventricle. The enhancement is relatively homogeneous, with no enhancement of the internal T2 hyperintense round lesions suggestive of cystic spaces. Some of these presumable cystic spaces contain hyperintense T1 sig…	Consistent with ependymoma	PTPR_B	0.987459	15	F	28	0	28	0	0.503591	-4.86948	8.51117	-9.57178	-0.201792	PTPR-B1
Z841	204920840045_R04C01	NIH	FFPE	HumanMethylationEPIC	NIH	NIH	Posterior fossa	There is a posterior fossa intracranial mass lesion centered in the fourth ventricle, appearing to arise from the inferior cerebellar vermis. It measures approximately 4.0 cm transverse by 3.3 cm AP by 4.2 cm craniocaudal. It shows inferior extension into the foramen of Magendie. There is prominent susceptibility effects which could represent either calcification or intrinsic hemorrhage. Heteroge…	Medulloblastoma	PTPR_B	0.976731	5	M	30	0	30	0	0.486978	-4.14478	1.92879	-6.45303	-3.04992	PTPR-B2
Z972	204920840138_R04C01	NIH	FFPE	HumanMethylationEPIC	NIH	NIH	Pineal region	.	Papillary tumor of the pineal region	PTPR_B	0.999515	32	F	NA	NA	NA	NA	0.485448	-9.70075	14.5022	-10.2455	0.00891213	PTPR-B1

## Sheet: TableS2
gene	Promoter methylation (>2 probes with significant methylation difference)
FOSL1	hyper-methylated in PTPR-A compared with PTPR_B
SLC25A29	hyper-methylated in PTPR-A compared with PTPR_B
STK19	hyper-methylated in PTPR-A compared with PTPR_B
DYNC1I1	hyper-methylated in PTPR-A compared with PTPR_B
LONP2	hyper-methylated in PTPR-A compared with PTPR_B
LSP1	hyper-methylated in PTPR-A compared with PTPR_B
PMEPA1	hyper-methylated in PTPR-A compared with PTPR_B
VAPA	hyper-methylated in PTPR-A compared with PTPR_B
NDUFC1	hyper-methylated in PTPR-A compared with PTPR_B
CHST12	hyper-methylated in PTPR-A compared with PTPR_B
ATP6V0E2	hyper-methylated in PTPR-A compared with PTPR_B
SIPA1L3	hyper-methylated in PTPR-A compared with PTPR_B
SPATA2	hyper-methylated in PTPR-A compared with PTPR_B
PDLIM5	hyper-methylated in PTPR-A compared with PTPR_B
MAPKAP1	hyper-methylated in PTPR-A compared with PTPR_B
MATR3	hyper-methylated in PTPR-A compared with PTPR_B
SLC34A1	hyper-methylated in PTPR-A compared with PTPR_B
NDUFA5	hyper-methylated in PTPR-A compared with PTPR_B
BMF	hyper-methylated in PTPR-A compared with PTPR_B
GNG2	hyper-methylated in PTPR-A compared with PTPR_B
DSN1	hyper-methylated in PTPR-A compared with PTPR_B
PCBP4	hyper-methylated in PTPR-A compared with PTPR_B
CMKLR1	hyper-methylated in PTPR-A compared with PTPR_B
LYRM1	hyper-methylated in PTPR-A compared with PTPR_B
RBFOX1	hyper-methylated in PTPR-A compared with PTPR_B
OSBPL6	hyper-methylated in PTPR-A compared with PTPR_B
OTUD4	hyper-methylated in PTPR-A compared with PTPR_B
LOC100129940	hyper-methylated in PTPR-A compared with PTPR_B
NLRP3	hyper-methylated in PTPR-A compared with PTPR_B
MAP3K7CL	hyper-methylated in PTPR-A compared with PTPR_B
MIR99AHG	hyper-methylated in PTPR-A compared with PTPR_B
LRRC7	hyper-methylated in PTPR-A compared with PTPR_B
TRIM34	hyper-methylated in PTPR-A compared with PTPR_B
CDX1	hypo-methylated in PTPR-A compared with PTPR_B
TACC1	hypo-methylated in PTPR-A compared with PTPR_B
ESR1	hypo-methylated in PTPR-A compared with PTPR_B
GLRB	hypo-methylated in PTPR-A compared with PTPR_B
PRDM16	hypo-methylated in PTPR-A compared with PTPR_B
IGF2BP2	hypo-methylated in PTPR-A compared with PTPR_B
GSN	hypo-methylated in PTPR-A compared with PTPR_B
ADAM33	hypo-methylated in PTPR-A compared with PTPR_B
PEAR1	hypo-methylated in PTPR-A compared with PTPR_B
TCEA2	hypo-methylated in PTPR-A compared with PTPR_B
C2orf40	hypo-methylated in PTPR-A compared with PTPR_B
NUDT4	hypo-methylated in PTPR-A compared with PTPR_B
DST	hypo-methylated in PTPR-A compared with PTPR_B
EYA4	hypo-methylated in PTPR-A compared with PTPR_B
FOXP4	hypo-methylated in PTPR-A compared with PTPR_B
CCHCR1	hypo-methylated in PTPR-A compared with PTPR_B
SLC39A14	hypo-methylated in PTPR-A compared with PTPR_B
ASB3	hypo-methylated in PTPR-A compared with PTPR_B
WDR72	hypo-methylated in PTPR-A compared with PTPR_B
ZFAT	hypo-methylated in PTPR-A compared with PTPR_B
DLX5	hypo-methylated in PTPR-A compared with PTPR_B
USP4	hypo-methylated in PTPR-A compared with PTPR_B
PGAP2	hypo-methylated in PTPR-A compared with PTPR_B
JAK3	hypo-methylated in PTPR-A compared with PTPR_B
HSD11B1L	hypo-methylated in PTPR-A compared with PTPR_B
C19orf70	hypo-methylated in PTPR-A compared with PTPR_B
TAL1	hypo-methylated in PTPR-A compared with PTPR_B
LOC404266	hypo-methylated in PTPR-A compared with PTPR_B
PON3	hypo-methylated in PTPR-A compared with PTPR_B
RARA	hypo-methylated in PTPR-A compared with PTPR_B
MOV10L1	hypo-methylated in PTPR-A compared with PTPR_B
SLC26A10	hypo-methylated in PTPR-A compared with PTPR_B
PHLDB1	hypo-methylated in PTPR-A compared with PTPR_B
ANP32E	hypo-methylated in PTPR-A compared with PTPR_B
NDRG2	hypo-methylated in PTPR-A compared with PTPR_B
P2RY6	hypo-methylated in PTPR-A compared with PTPR_B
GFRA2	hypo-methylated in PTPR-A compared with PTPR_B
ZMYND8	hypo-methylated in PTPR-A compared with PTPR_B
CHTF8	hypo-methylated in PTPR-A compared with PTPR_B
SORBS2	hypo-methylated in PTPR-A compared with PTPR_B
ATF7IP	hypo-methylated in PTPR-A compared with PTPR_B
GRHL2	hypo-methylated in PTPR-A compared with PTPR_B
RAB34	hypo-methylated in PTPR-A compared with PTPR_B
TMEM159	hypo-methylated in PTPR-A compared with PTPR_B
TFDP2	hypo-methylated in PTPR-A compared with PTPR_B
USP20	hypo-methylated in PTPR-A compared with PTPR_B
PACSIN1	hypo-methylated in PTPR-A compared with PTPR_B
THY1	hypo-methylated in PTPR-A compared with PTPR_B
RNF39	hypo-methylated in PTPR-A compared with PTPR_B
TBX5	hypo-methylated in PTPR-A compared with PTPR_B
MAFG	hypo-methylated in PTPR-A compared with PTPR_B
HOXB2	hypo-methylated in PTPR-A compared with PTPR_B
APBB2	hypo-methylated in PTPR-A compared with PTPR_B
NUP98	hypo-methylated in PTPR-A compared with PTPR_B
DYRK1B	hypo-methylated in PTPR-A compared with PTPR_B
EPB41L2	hypo-methylated in PTPR-A compared with PTPR_B
MAPK4	hypo-methylated in PTPR-A compared with PTPR_B
CMTM2	hypo-methylated in PTPR-A compared with PTPR_B
TEAD4	hypo-methylated in PTPR-A compared with PTPR_B
PSKH2	hypo-methylated in PTPR-A compared with PTPR_B
TBX15	hypo-methylated in PTPR-A compared with PTPR_B
BBX	hypo-methylated in PTPR-A compared with PTPR_B
ANK1	hypo-methylated in PTPR-A compared with PTPR_B
ACP1	hypo-methylated in PTPR-A compared with PTPR_B
SLC26A5	hypo-methylated in PTPR-A compared with PTPR_B
LRRC3B	hypo-methylated in PTPR-A compared with PTPR_B
TFCP2	hypo-methylated in PTPR-A compared with PTPR_B
FAM59A	hypo-methylated in PTPR-A compared with PTPR_B
USP16	hypo-methylated in PTPR-A compared with PTPR_B
INCA1	hypo-methylated in PTPR-A compared with PTPR_B
STRADB	hypo-methylated in PTPR-A compared with PTPR_B
COL24A1	hypo-methylated in PTPR-A compared with PTPR_B
KIRREL3	hypo-methylated in PTPR-A compared with PTPR_B
CHFR	hypo-methylated in PTPR-A compared with PTPR_B
HPN	hypo-methylated in PTPR-A compared with PTPR_B
RNF165	hypo-methylated in PTPR-A compared with PTPR_B
PINLYP	hypo-methylated in PTPR-A compared with PTPR_B
ZFP42	hypo-methylated in PTPR-A compared with PTPR_B
PDPN	hypo-methylated in PTPR-A compared with PTPR_B
C6orf141	hypo-methylated in PTPR-A compared with PTPR_B
MAPKBP1	hypo-methylated in PTPR-A compared with PTPR_B
ARHGAP10	hypo-methylated in PTPR-A compared with PTPR_B
LMNA	hypo-methylated in PTPR-A compared with PTPR_B
SLFN12	hypo-methylated in PTPR-A compared with PTPR_B
FAM110A	hypo-methylated in PTPR-A compared with PTPR_B
BTBD19	hypo-methylated in PTPR-A compared with PTPR_B
SULF2	hypo-methylated in PTPR-A compared with PTPR_B
TPD52	hypo-methylated in PTPR-A compared with PTPR_B
PPARG	hypo-methylated in PTPR-A compared with PTPR_B
SCN4B	hypo-methylated in PTPR-A compared with PTPR_B
ATP6V0A4	hypo-methylated in PTPR-A compared with PTPR_B
HMGA1	hypo-methylated in PTPR-A compared with PTPR_B
RAP1A	hypo-methylated in PTPR-A compared with PTPR_B
FGFR1OP2	hypo-methylated in PTPR-A compared with PTPR_B
SPARCL1	hypo-methylated in PTPR-A compared with PTPR_B
GDNF	hypo-methylated in PTPR-A compared with PTPR_B
ZNF236	hypo-methylated in PTPR-A compared with PTPR_B
REEP1	hypo-methylated in PTPR-A compared with PTPR_B
WARS	hypo-methylated in PTPR-A compared with PTPR_B
EPB49	hypo-methylated in PTPR-A compared with PTPR_B
TCF4	hypo-methylated in PTPR-A compared with PTPR_B
IRX4	hypo-methylated in PTPR-A compared with PTPR_B
OSBPL5	hypo-methylated in PTPR-A compared with PTPR_B
ETV1	hypo-methylated in PTPR-A compared with PTPR_B
NKX2-5	hypo-methylated in PTPR-A compared with PTPR_B
C20orf96	hypo-methylated in PTPR-A compared with PTPR_B
DBNDD2	hypo-methylated in PTPR-A compared with PTPR_B
KIFC3	hypo-methylated in PTPR-A compared with PTPR_B
ZNF260	hypo-methylated in PTPR-A compared with PTPR_B
DMRT2	hypo-methylated in PTPR-A compared with PTPR_B
ETV7	hypo-methylated in PTPR-A compared with PTPR_B
ZNF385A	hypo-methylated in PTPR-A compared with PTPR_B
DMC1	hypo-methylated in PTPR-A compared with PTPR_B
SCRN1	hypo-methylated in PTPR-A compared with PTPR_B
FGGY	hypo-methylated in PTPR-A compared with PTPR_B
GJB6	hypo-methylated in PTPR-A compared with PTPR_B
SORBS1	hypo-methylated in PTPR-A compared with PTPR_B
CCDC63	hypo-methylated in PTPR-A compared with PTPR_B
TMEM217	hypo-methylated in PTPR-A compared with PTPR_B
SLC38A1	hypo-methylated in PTPR-A compared with PTPR_B
SEL1L3	hypo-methylated in PTPR-A compared with PTPR_B
MEGF11	hypo-methylated in PTPR-A compared with PTPR_B
SEMA6D	hypo-methylated in PTPR-A compared with PTPR_B
MYO1B	hypo-methylated in PTPR-A compared with PTPR_B
HOXB1	hypo-methylated in PTPR-A compared with PTPR_B
HNF1B	hypo-methylated in PTPR-A compared with PTPR_B
MT1G	hypo-methylated in PTPR-A compared with PTPR_B
SIRPA	hypo-methylated in PTPR-A compared with PTPR_B
KCNQ5	hypo-methylated in PTPR-A compared with PTPR_B
NFASC	hypo-methylated in PTPR-A compared with PTPR_B
ZFAND6	hypo-methylated in PTPR-A compared with PTPR_B
PKIB	hypo-methylated in PTPR-A compared with PTPR_B
RASSF1	hypo-methylated in PTPR-A compared with PTPR_B
NTNG1	hypo-methylated in PTPR-A compared with PTPR_B
OXGR1	hypo-methylated in PTPR-A compared with PTPR_B
TCF12	hypo-methylated in PTPR-A compared with PTPR_B
CMYA5	hypo-methylated in PTPR-A compared with PTPR_B
HORMAD2	hypo-methylated in PTPR-A compared with PTPR_B
CAMKK1	hypo-methylated in PTPR-A compared with PTPR_B
LOC254559	hypo-methylated in PTPR-A compared with PTPR_B
SPOCD1	hypo-methylated in PTPR-A compared with PTPR_B
C8orf56	hypo-methylated in PTPR-A compared with PTPR_B
EMILIN1	hypo-methylated in PTPR-A compared with PTPR_B
PPP2R2B	hypo-methylated in PTPR-A compared with PTPR_B
ZNF233	hypo-methylated in PTPR-A compared with PTPR_B
PEA15	hypo-methylated in PTPR-A compared with PTPR_B
GNAI2	hypo-methylated in PTPR-A compared with PTPR_B
TSHR	hypo-methylated in PTPR-A compared with PTPR_B
TAC1	hypo-methylated in PTPR-A compared with PTPR_B
THRA	hypo-methylated in PTPR-A compared with PTPR_B
DLEU7	hypo-methylated in PTPR-A compared with PTPR_B
NEAT1	hypo-methylated in PTPR-A compared with PTPR_B
NRCAM	hypo-methylated in PTPR-A compared with PTPR_B
MYLK3	hypo-methylated in PTPR-A compared with PTPR_B
KLK13	hypo-methylated in PTPR-A compared with PTPR_B
SNX16	hypo-methylated in PTPR-A compared with PTPR_B
C5orf66	hypo-methylated in PTPR-A compared with PTPR_B
CD74	hypo-methylated in PTPR-A compared with PTPR_B
TCTEX1D4	hypo-methylated in PTPR-A compared with PTPR_B
SMAD2	hypo-methylated in PTPR-A compared with PTPR_B
DOCK2	hypo-methylated in PTPR-A compared with PTPR_B
MAB21L2	hypo-methylated in PTPR-A compared with PTPR_B
NSD1	hypo-methylated in PTPR-A compared with PTPR_B
PKP1	hypo-methylated in PTPR-A compared with PTPR_B
LCTL	hypo-methylated in PTPR-A compared with PTPR_B
TBC1D30	hypo-methylated in PTPR-A compared with PTPR_B
PON1	hypo-methylated in PTPR-A compared with PTPR_B
TNFRSF25	hypo-methylated in PTPR-A compared with PTPR_B
MT1DP	hypo-methylated in PTPR-A compared with PTPR_B
TNNT1	hypo-methylated in PTPR-A compared with PTPR_B
SRSF10	hypo-methylated in PTPR-A compared with PTPR_B
KAT7	hypo-methylated in PTPR-A compared with PTPR_B
SLC6A13	hypo-methylated in PTPR-A compared with PTPR_B
CCDC60	hypo-methylated in PTPR-A compared with PTPR_B
SLC22A6	hypo-methylated in PTPR-A compared with PTPR_B
BZRAP1-AS1	hypo-methylated in PTPR-A compared with PTPR_B
FGD4	hypo-methylated in PTPR-A compared with PTPR_B
PKIG	hypo-methylated in PTPR-A compared with PTPR_B
ALOX15B	hypo-methylated in PTPR-A compared with PTPR_B
HIST1H1A	hypo-methylated in PTPR-A compared with PTPR_B
DTNA	hypo-methylated in PTPR-A compared with PTPR_B
NR3C2	hypo-methylated in PTPR-A compared with PTPR_B
ASGR2	hypo-methylated in PTPR-A compared with PTPR_B
MUC1	hypo-methylated in PTPR-A compared with PTPR_B
CFTR	hypo-methylated in PTPR-A compared with PTPR_B
HIST1H4I	hypo-methylated in PTPR-A compared with PTPR_B
PTGR1	hypo-methylated in PTPR-A compared with PTPR_B
BZRAP1	hypo-methylated in PTPR-A compared with PTPR_B
MAPK10	hypo-methylated in PTPR-A compared with PTPR_B
CYSLTR2	hypo-methylated in PTPR-A compared with PTPR_B
SLC39A12	hypo-methylated in PTPR-A compared with PTPR_B
ENTPD1	hypo-methylated in PTPR-A compared with PTPR_B
ICAM2	hypo-methylated in PTPR-A compared with PTPR_B
DMTN	hypo-methylated in PTPR-A compared with PTPR_B
C12orf79	hypo-methylated in PTPR-A compared with PTPR_B
SLCO1C1	hypo-methylated in PTPR-A compared with PTPR_B

## Sheet: TableS3
Sample	Subtype	chr1	chr2	chr3	chr4	chr5	chr6	chr7	chr8	chr9	chr10	chr11	chr12	chr13	chr14	chr15	chr16	chr17	chr18	chr19	chr20	chr21	chr22
BA83	PTPR_A	no	no	no	gain	gain	no	no	gain	no	no	gain	no	no	no	gain	gain	gain	no	loss	gain	no	no
CF35	PTPR_A	1qgain	no	loss	no	gain	no	no	gain	9pgain9qloss	loss	gain	gain	no	loss	no	no	no	loss	loss	no	no	no
DIA_0262	PTPR_A	no	no	no	gain	gain	no	no	gain	gain	no	gain	gain	gain	no	no	gain	no	gain	gain	gain	no	no
DP18	PTPR_A	loss	loss	loss	no	no	loss	loss	no	loss	loss	no	no	no	loss	no	no	no	no	no	no	loss	loss
DU68	PTPR_A	loss	no	loss	no	no	loss	no	no	loss	loss	no	no	no	loss	no	no	no	no	no	no	no	no
DW29	PTPR_A	no	no	no	gain	gain	no	gain	no	gain	no	no	gain	no	no	no	no	gain	gain	gain	gain	no	gain
EP50	PTPR_A	loss	gain	loss	gain	gain	loss	gain	loss	loss	loss	gain	gain	loss	loss	gain	gain	gain	gain	loss	gain	loss	loss
ER46	PTPR_A	loss	no	no	no	gain	loss	no	no	loss	loss	gain	no	loss	loss	gain	gain	gain	gain	loss	gain	gain	loss
GSM7017630	PTPR_A	loss	loss	loss	no	no	loss	no	loss	loss	loss	no	loss	no	loss	no	no	no	no	no	no	no	loss
MT1324	PTPR_A	loss	no	loss	no	no	6qloss	no	loss	loss	loss	no	no	loss	loss	no	no	no	no	no	no	gain	no
AR17	PTPR_A	no	no	no	gain	gain	no	gain	no	no	no	gain	gain	no	no	gain	gain	gain	no	no	gain	no	no
PTPR_A_01	PTPR_A	no	no	no	no	no	no	no	no	no	loss	no	no	no	no	no	no	no	no	no	no	no	no
PTPR_A_02	PTPR_A	loss	loss	loss	no	no	loss	no	no	no	loss	no	no	no	no	no	no	no	no	no	no	no	no
PTPR_A_03	PTPR_A	loss	no	loss	gain	gain	no	no	loss	loss	loss	gain	no	gain	loss	no	no	no	no	no	gain	no	no
PTPR_A_04	PTPR_A	loss	no	loss	no	gain	no	no	no	no	loss	no	no	no	loss	gain	no	no	no	no	no	loss	no
PTPR_A_05	PTPR_A	no	no	no	gain	gain	no	gain	no	no	no	gain	no	no	no	no	gain	gain	gain	no	gain	gain	no
PTPR_A_06	PTPR_A	no	no	no	no	gain	no	gain	no	no	loss	no	gain	no	no	no	no	no	no	no	no	gain	no
PTPR_A_07	PTPR_A	loss	no	loss	no	no	no	no	no	loss	loss	no	no	no	loss	no	no	no	no	loss	no	loss	loss
PTPR_A_08	PTPR_A	loss	loss	loss	gain	no	loss	no	no	loss	loss	no	no	no	loss	no	no	no	no	no	no	loss	loss
MX1348	PTPR_A	loss	no	loss	gain	gain	no	gain	gain	loss	loss	gain	gain	gain	loss	gain	no	no	gain	loss	gain	gain	no
AB19	PTPR_B2	no	no	no	no	no	no	no	gain	no	loss	no	no	gain	no	no	no	no	no	no	no	no	no
AO93	PTPR_B2	no	no	no	gain	loss	no	loss	gain	no	loss	no	gain	loss	no	no	no	no	no	no	gain	no	loss
BX20	PTPR_B2	no	no	no	gain	no	no	no	gain	gain	loss	gain	gain	no	no	no	no	no	no	gain	gain	no	no
CB63	PTPR_B2	near loss	no	no	no	no	no	no	no	no	loss	no	no	no	no	no	no	no	loss	no	no	no	loss
CJ17	PTPR_B2	no	no	no	no	no	no	no	gain	no	loss	no	no	no	no	no	no	no	no	no	no	no	no
CN35	PTPR_B2	no	no	no	no	no	no	no	no	no	loss	no	no	no	no	no	no	no	no	no	no	no	no
DKFZ_PTPR2	PTPR_B2	no	no	no	no	no	no	no	gain	no	loss	no	no	no	no	no	no	no	no	no	no	no	no
DKFZ_PTPR3	PTPR_B2	no	no	no	no	no	no	no	no	no	loss	no	no	no	no	no	no	no	no	no	no	no	no
GSM6629574	PTPR_B2	no	no	no	no	no	no	no	gain	gain	loss	no	gain	no	no	no	no	no	no	gain	no	no	no
GSM6629799	PTPR_B2	no	no	no	no	no	no	no	no	no	loss	no	no	no	no	no	no	no	no	no	no	no	no
GSM7017586	PTPR_B2	no	no	no	no	no	no	no	no	no	loss	no	no	no	no	no	no	no	no	no	no	no	no
MT1322	PTPR_B2	no	no	no	no	no	no	no	no	no	loss	no	no	no	no	no	no	no	no	no	no	no	no
MT1323	PTPR_B2	no	no	no	no	no	no	no	gain	gain	loss	no	gain	no	no	no	no	no	no	no	no	no	no
MT1328	PTPR_B2	no	no	no	no	no	no	no	no	no	loss	no	no	no	no	no	no	no	no	no	no	no	loss
PTPR_B_01	PTPR_B2	no	no	3p-loss	no	no	no	no	gain	no	loss	no	no	no	no	no	no	no	no	no	no	no	no
PTPR_B_05	PTPR_B2	no	no	no	gain	no	gain	no	gain	gain	loss	gain	gain	no	no	no	no	no	no	gain	gain	no	loss
PTPR_B_06	PTPR_B2	no	no	no	gain	no	no	no	gain	gain	loss	no	gain	no	no	no	no	no	no	no	no	no	gain
PTPR_B_10	PTPR_B2	no	no	no	no	no	no	no	gain	gain	loss	no	gain	no	no	no	no	no	no	no	no	no	no
PTPR_B_13	PTPR_B2	no	no	no	no	no	no	no	gain	gain	loss	no	gain	no	no	no	no	no	no	no	no	gain	no
PTPR_B_17	PTPR_B2	no	no	no	no	no	no	no	no	no	loss	no	no	no	no	no	no	no	no	no	no	no	loss
PTPR_B_19	PTPR_B2	no	no	no	no	no	no	no	no	no	loss	no	no	no	no	no	no	17qloss	no	19qgain	no	no	loss
PTPR_B_21	PTPR_B2	no	no	no	no	no	no	no	no	no	loss	no	no	no	no	no	no	no	no	no	no	no	no
PTPR_B_22	PTPR_B2	no	no	no	no	no	no	no	gain	no	loss	no	no	no	no	no	no	no	no	no	no	no	loss
U934	PTPR_B2	no	no	no	no	no	no	no	no	no	loss	no	no	no	no	no	no	no	no	no	no	no	no
W698	PTPR_B2	no	no	gain	no	gain	gain	no	gain	gain	loss	no	gain	gain	no	no	gain	gain	no	no	no	no	loss
Y193	PTPR_B2	no	no	no	no	no	no	no	no	no	loss	no	no	no	no	no	no	no	no	no	no	no	no
Y253	PTPR_B2	no	no	no	no	no	no	no	no	no	loss	no	no	no	no	no	no	no	no	19qloss	no	gain	no
Y322	PTPR_B2	no	no	gain	gain	no	no	loss	gain	gain	loss	no	gain	loss	no	no	no	no	no	no	no	no	no
Y983	PTPR_B2	no	no	no	no	no	no	no	gain	no	loss	no	no	no	no	no	no	no	no	no	no	no	no
Z841	PTPR_B2	no	loss	no	no	no	no	no	no	no	loss	no	no	no	no	no	no	no	no	no	no	no	no
MX1347	PTPR_B2	no	no	gain	loss	no	no	no	gain	gain	loss	no	gain	loss	no	loss	no	no	no	loss	loss	no	loss
BT01	PTPR_B1	no	no	loss	no	no	no	no	no	no	loss	no	no	no	no	no	no	no	no	no	no	no	no
DB32	PTPR_B1	no	no	loss	gain	no	no	no	gain	no	loss	no	no	gain	no	no	no	no	no	no	no	no	gain
DIA_1016	PTPR_B1	no	no	no	no	no	no	no	gain	no	loss	no	no	no	loss	no	no	no	no	no	no	no	no
DKFZ_PTPR1	PTPR_B1	no	no	loss	no	gain	no	no	no	no	loss	no	no	no	no	no	gain	no	no	no	no	no	loss
GSM6629398	PTPR_B1	no	no	loss	no	no	no	no	gain	no	loss	no	no	no	no	no	no	no	no	no	no	no	no
MT1327	PTPR_B1	no	no	loss	no	5qloss	6qloss	loss	no	no	loss	no	no	no	loss	no	16qloss	no	no	no	no	no	no
PTPR_B_02	PTPR_B1	no	no	no	no	no	no	no	gain	no	loss	no	no	no	no	no	no	no	no	no	no	no	no
PTPR_B_03	PTPR_B1	no	no	loss	no	no	no	no	gain	no	loss	no	no	no	no	no	no	no	no	no	no	no	no
PTPR_B_04	PTPR_B1	no	no	loss	no	no	no	no	no	no	loss	no	no	no	no	no	no	no	no	no	no	no	no
PTPR_B_07	PTPR_B1	no	no	loss	no	no	no	no	no	no	loss	no	no	no	no	no	no	no	no	no	no	no	loss
PTPR_B_08	PTPR_B1	no	no	loss	no	no	no	no	no	no	loss	no	no	no	loss	no	no	no	no	no	no	no	loss
PTPR_B_09	PTPR_B1	no	no	loss	no	no	no	no	no	no	loss	no	no	no	loss	no	no	no	no	no	no	no	loss
PTPR_B_11	PTPR_B1	no	no	loss	no	no	no	no	gain	no	loss	no	no	no	no	no	no	no	no	no	no	no	no
PTPR_B_12	PTPR_B1	no	no	loss	no	no	no	no	gain	loss	loss	no	no	gain	loss	no	no	no	no	no	no	no	no
PTPR_B_14	PTPR_B1	no	no	loss	no	no	no	no	gain	no	loss	no	gain	no	loss	no	no	gain	no	no	no	no	gain
PTPR_B_15	PTPR_B1	no	no	loss	no	no	no	no	gain	no	loss	no	no	no	no	no	no	no	no	no	no	no	no
PTPR_B_16	PTPR_B1	loss	loss	loss	no	no	no	no	gain	loss	loss	no	no	no	no	no	no	no	loss	no	no	no	no
PTPR_B_18	PTPR_B1	no	loss	loss	no	no	no	no	gain	no	loss	gain	gain	no	loss	loss	no	no	no	no	gain	no	no
PTPR_B_20	PTPR_B1	no	no	loss	no	no	no	no	gain	no	loss	no	no	no	no	no	no	no	no	no	no	no	no
Y327	PTPR_B1	no	no	loss	no	no	no	no	gain	no	loss	no	no	no	no	no	no	no	no	no	no	no	loss
Y869	PTPR_B1	no	no	loss	no	no	no	no	no	loss	loss	no	gain	no	no	no	no	no	no	no	no	loss	loss
Z799	PTPR_B1	no	no	loss	no	no	no	no	gain	no	loss	no	no	no	no	no	no	no	no	no	no	no	no
Z972	PTPR_B1	no	no	loss	no	no	no	no	gain	loss	loss	no	no	no	no	no	no	no	no	no	no	no	no
FA62	PTPR_B1	no	no	loss	no	no	no	no	gain	no	loss	no	no	no	no	no	no	no	no	no	no	no	no
AB29	NA	loss	no	loss	no	no	no	no	gain	no	loss	no	no	no	loss	no	no	no	no	gain	no	loss	loss
.	Subtype	chr1	chr2	chr3	chr4	chr5	chr6	chr7	chr8	chr9	chr10	chr11	chr12	chr13	chr14	chr15	chr16	chr17	chr18	chr19	chr20	chr21	chr22
Count	z-gain count	0	1	3	15	14	2	6	37	12	0	12	21	7	0	6	8	8	6	5	13	7	4
.	z-loss count	13	7	34	1	1	7	4	4	14	70	0	1	6	19	2	0	0	3	7	1	6	21
	z-gain ratio	0	1.33333	4	20	18.6667	2.66667	8	49.3333	16	0	16	28	9.33333	0	8	10.6667	10.6667	8	6.66667	17.3333	9.33333	5.33333
	z-loss ratio	17.3333	9.33333	45.3333	1.33333	1.33333	9.33333	5.33333	5.33333	18.6667	93.3333	0	1.33333	8	25.3333	2.66667	0	0	4	9.33333	1.33333	8	28
.	PTPR-A loss	12	4	12	0	0	7	1	4	10	15	0	1	3	12	0	0	0	1	6	0	5	6
.	PTPR-A gain	0	1	0	9	12	0	6	4	2	0	9	7	3	0	6	6	6	6	2	9	5	1
.	PTPR-B loss	1	3	22	1	1	0	3	0	4	55	0	0	3	7	2	0	0	2	1	1	1	15
.	PTPR-B gain	0	0	3	6	2	2	0	33	10	0	3	14	4	0	0	2	2	0	3	4	2	3
.	PTPR-B1 loss	1	2	22	0	0	0	1	0	4	24	0	0	0	7	1	0	0	1	0	0	1	6
.	PTPR-B1 gain	0	0	0	1	1	0	0	16	0	0	1	3	2	0	0	1	1	0	0	1	0	2
.	PTPR-B2 loss	0	1	0	1	1	0	2	0	0	31	0	0	3	0	1	0	0	1	1	1	0	9
.	PTPR-B2 gain	0	0	3	5	1	2	0	17	10	0	2	11	2	0	0	1	1	0	3	3	2	1
Frequency	PTPR-A loss	60	20	60	0	0	35	5	20	50	75	0	5	15	60	0	0	0	5	30	0	25	30
.	PTPR-A gain	0	5	0	45	60	0	30	20	10	0	45	35	15	0	30	30	30	30	10	45	25	5
.	PTPR-B loss	1.81818	5.45455	40	1.81818	1.81818	0	5.45455	0	7.27273	100	0	0	5.45455	12.7273	3.63636	0	0	3.63636	1.81818	1.81818	1.81818	27.2727
.	PTPR-B gain	0	0	5.45455	10.9091	3.63636	3.63636	0	60	18.1818	0	5.45455	25.4545	7.27273	0	0	3.63636	3.63636	0	5.45455	7.27273	3.63636	5.45455
.	PTPR-B1 loss	4.16667	8.33333	91.6667	0	0	0	4.16667	0	16.6667	100	0	0	0	29.1667	4.16667	0	0	4.16667	0	0	4.16667	25
.	PTPR-B1 gain	0	0	0	4.16667	4.16667	0	0	66.6667	0	0	4.16667	12.5	8.33333	0	0	4.16667	4.16667	0	0	4.16667	0	8.33333
.	PTPR-B2 loss	0	3.22581	0	3.22581	3.22581	0	6.45161	0	0	100	0	0	9.67742	0	3.22581	0	0	3.22581	3.22581	3.22581	0	29.0323
.	PTPR-B2 gain	0	0	9.67742	16.129	3.22581	6.45161	0	54.8387	32.2581	0	6.45161	35.4839	6.45161	0	0	3.22581	3.22581	0	9.67742	9.67742	6.45161	3.22581
